# Supplementary material for: Analyzing histone ChIP-seq data with a bin-based probability of being signal
Source: PLoS Comput Biol. 2023 Oct 20;19(10):e1011568. doi: 10.1371/journal.pcbi.1011568 (PMC10619820; doi:10.1371/journal.pcbi.1011568)
Supplement: S1 Table — (TXT) [file pcbi.1011568.s009.txt]

GO enrichment analysis for genes overlapping bins identified as differentially enriched via DiffBind (adjusted p value < 0.05)
GO biological process complete	Term	Homo sapiens - REFLIST (20595)	upload_1 (4804)	upload_1 (expected)	upload_1 (over/under)	upload_1 (fold Enrichment)	upload_1 (raw P-value)	upload_1 (FDR)
detection of chemical stimulus involved in sensory perception of smell	GO:0050911	441	2	102.87	-	0.02	2.22E-37	3.52E-33
detection of chemical stimulus involved in sensory perception	GO:0050907	486	8	113.36	-	0.07	6.37E-34	5.03E-30
sensory perception of smell	GO:0007608	468	7	109.17	-	0.06	1.46E-33	7.69E-30
sensory perception of chemical stimulus	GO:0007606	543	19	126.66	-	0.15	6.81E-29	2.15E-25
detection of chemical stimulus	GO:0009593	522	17	121.76	-	0.14	6.40E-29	2.53E-25
detection of stimulus involved in sensory perception	GO:0050906	557	21	129.93	-	0.16	1.33E-28	3.50E-25
cell activation	GO:0001775	1089	431	254.02	+	1.7	3.15E-20	7.12E-17
leukocyte activation	GO:0045321	939	385	219.03	+	1.76	4.01E-20	7.92E-17
positive regulation of biological process	GO:0048518	6331	1807	1476.77	+	1.22	9.69E-20	1.70E-16
positive regulation of cellular process	GO:0048522	5741	1652	1339.15	+	1.23	1.06E-18	1.40E-15
lymphocyte activation	GO:0046649	396	204	92.37	+	2.21	9.03E-19	1.43E-15
regulation of metabolic process	GO:0019222	6874	1930	1603.43	+	1.2	1.05E-18	1.50E-15
cellular process	GO:0009987	15495	3893	3614.37	+	1.08	4.58E-18	5.56E-15
positive regulation of metabolic process	GO:0009893	3820	1158	891.06	+	1.3	1.22E-17	1.38E-14
biological_process	GO:0008150	17851	4370	4163.93	+	1.05	6.83E-17	6.75E-14
Unclassified	UNCLASSIFIED	2744	434	640.07	-	0.68	6.83E-17	7.20E-14
positive regulation of macromolecule metabolic process	GO:0010604	3522	1073	821.54	+	1.31	9.10E-17	7.99E-14
regulation of macromolecule metabolic process	GO:0060255	6340	1781	1478.87	+	1.2	8.64E-17	8.03E-14
detection of stimulus	GO:0051606	721	67	168.18	-	0.4	2.08E-16	1.73E-13
regulation of response to stimulus	GO:0048583	4306	1270	1004.42	+	1.26	2.47E-16	1.95E-13
organelle organization	GO:0006996	3567	1077	832.04	+	1.29	6.84E-16	5.15E-13
cellular metabolic process	GO:0044237	7542	2061	1759.25	+	1.17	9.35E-16	6.43E-13
sensory perception	GO:0007600	979	111	228.36	-	0.49	9.20E-16	6.61E-13
biological regulation	GO:0065007	12568	3228	2931.62	+	1.1	1.39E-15	9.18E-13
regulation of biological process	GO:0050789	11898	3074	2775.33	+	1.11	2.37E-15	1.50E-12
immune system process	GO:0002376	2903	897	677.16	+	1.32	4.94E-15	3.00E-12
intracellular signal transduction	GO:0035556	1677	565	391.18	+	1.44	1.33E-14	7.25E-12
primary metabolic process	GO:0044238	7352	2003	1714.93	+	1.17	1.24E-14	7.29E-12
regulation of signaling	GO:0023051	3545	1060	826.91	+	1.28	1.31E-14	7.42E-12
positive regulation of leukocyte cell-cell adhesion	GO:1903039	240	133	55.98	+	2.38	1.71E-14	9.02E-12
cellular macromolecule metabolic process	GO:0044260	4909	1402	1145.08	+	1.22	2.77E-14	1.41E-11
regulation of cellular process	GO:0050794	11351	2937	2647.74	+	1.11	3.08E-14	1.52E-11
nitrogen compound metabolic process	GO:0006807	6886	1886	1606.23	+	1.17	3.28E-14	1.57E-11
negative regulation of cellular process	GO:0048523	4902	1399	1143.44	+	1.22	3.58E-14	1.66E-11
regulation of cell communication	GO:0010646	3509	1045	818.51	+	1.28	5.17E-14	2.33E-11
regulation of cellular metabolic process	GO:0031323	6138	1702	1431.75	+	1.19	5.67E-14	2.49E-11
regulation of leukocyte cell-cell adhesion	GO:1903037	327	162	76.28	+	2.12	5.84E-14	2.49E-11
regulation of signal transduction	GO:0009966	3128	946	729.64	+	1.3	6.44E-14	2.68E-11
cellular component organization or biogenesis	GO:0071840	6006	1668	1400.96	+	1.19	7.82E-14	3.09E-11
immune system development	GO:0002520	670	271	156.28	+	1.73	7.69E-14	3.12E-11
hemopoiesis	GO:0030097	585	244	136.46	+	1.79	9.47E-14	3.48E-11
negative regulation of biological process	GO:0048519	5501	1543	1283.17	+	1.2	9.29E-14	3.50E-11
metabolic process	GO:0008152	8313	2223	1939.09	+	1.15	9.20E-14	3.55E-11
regulation of immune system process	GO:0002682	1717	570	400.51	+	1.42	1.03E-13	3.69E-11
regulation of T cell activation	GO:0050863	336	163	78.38	+	2.08	1.67E-13	5.88E-11
regulation of primary metabolic process	GO:0080090	5925	1644	1382.07	+	1.19	1.81E-13	6.22E-11
organic substance metabolic process	GO:0071704	7840	2107	1828.76	+	1.15	1.87E-13	6.29E-11
macromolecule metabolic process	GO:0043170	6151	1698	1434.79	+	1.18	2.45E-13	8.06E-11
regulation of molecular function	GO:0065009	3118	938	727.31	+	1.29	2.58E-13	8.31E-11
regulation of nitrogen compound metabolic process	GO:0051171	5740	1595	1338.92	+	1.19	4.06E-13	1.28E-10
hematopoietic or lymphoid organ development	GO:0048534	633	256	147.65	+	1.73	4.36E-13	1.35E-10
cellular component organization	GO:0016043	5783	1605	1348.95	+	1.19	4.56E-13	1.36E-10
positive regulation of T cell activation	GO:0050870	220	121	51.32	+	2.36	4.48E-13	1.36E-10
positive regulation of cellular metabolic process	GO:0031325	3314	984	773.03	+	1.27	7.67E-13	2.25E-10
regulation of cell-cell adhesion	GO:0022407	439	194	102.4	+	1.89	7.90E-13	2.27E-10
positive regulation of cell-cell adhesion	GO:0022409	283	142	66.01	+	2.15	8.12E-13	2.29E-10
keratinization	GO:0031424	227	8	52.95	-	0.15	1.07E-12	2.96E-10
cellular localization	GO:0051641	2985	897	696.28	+	1.29	1.34E-12	3.65E-10
regulation of intracellular signal transduction	GO:1902531	1839	594	428.97	+	1.38	1.59E-12	4.25E-10
regulation of catalytic activity	GO:0050790	2433	751	567.52	+	1.32	2.10E-12	5.53E-10
positive regulation of immune system process	GO:0002684	1069	379	249.36	+	1.52	3.12E-12	8.07E-10
positive regulation of molecular function	GO:0044093	1618	531	377.42	+	1.41	3.55E-12	9.06E-10
positive regulation of nitrogen compound metabolic process	GO:0051173	3123	925	728.47	+	1.27	8.07E-12	1.99E-09
leukocyte differentiation	GO:0002521	360	164	83.97	+	1.95	8.01E-12	2.01E-09
localization	GO:0051179	5831	1599	1360.14	+	1.18	1.49E-11	3.62E-09
regulation of cell adhesion	GO:0030155	731	276	170.51	+	1.62	2.28E-11	5.47E-09
regulation of cell activation	GO:0050865	664	255	154.88	+	1.65	3.08E-11	7.27E-09
lymphocyte differentiation	GO:0030098	254	126	59.25	+	2.13	3.38E-11	7.86E-09
T cell activation	GO:0042110	243	122	56.68	+	2.15	3.46E-11	7.92E-09
regulation of lymphocyte activation	GO:0051249	536	215	125.03	+	1.72	5.21E-11	1.18E-08
regulation of leukocyte activation	GO:0002694	622	241	145.09	+	1.66	6.19E-11	1.38E-08
keratinocyte differentiation	GO:0030216	270	16	62.98	-	0.25	8.53E-11	1.87E-08
response to stress	GO:0006950	3626	1041	845.8	+	1.23	1.20E-10	2.60E-08
positive regulation of cell adhesion	GO:0045785	438	183	102.17	+	1.79	1.28E-10	2.73E-08
mononuclear cell differentiation	GO:1903131	292	136	68.11	+	2	1.37E-10	2.89E-08
cellular response to stress	GO:0033554	1741	551	406.11	+	1.36	1.69E-10	3.51E-08
G protein-coupled receptor signaling pathway	GO:0007186	1305	193	304.4	-	0.63	1.78E-10	3.66E-08
phosphorus metabolic process	GO:0006793	1835	575	428.03	+	1.34	2.12E-10	4.30E-08
leukocyte activation involved in immune response	GO:0002366	635	241	148.12	+	1.63	2.78E-10	5.56E-08
establishment of localization in cell	GO:0051649	2335	706	544.66	+	1.3	2.94E-10	5.81E-08
cell activation involved in immune response	GO:0002263	639	242	149.05	+	1.62	3.10E-10	6.04E-08
phosphate-containing compound metabolic process	GO:0006796	1808	566	421.73	+	1.34	3.87E-10	7.45E-08
B cell activation	GO:0042113	168	92	39.19	+	2.35	4.15E-10	7.90E-08
regulation of protein metabolic process	GO:0051246	2665	789	621.64	+	1.27	4.88E-10	9.07E-08
regulation of gene expression	GO:0010468	4922	1357	1148.11	+	1.18	4.83E-10	9.10E-08
nucleobase-containing compound metabolic process	GO:0006139	2705	799	630.97	+	1.27	5.33E-10	9.80E-08
positive regulation of response to stimulus	GO:0048584	2312	697	539.3	+	1.29	5.47E-10	9.93E-08
positive regulation of catalytic activity	GO:0043085	1240	411	289.24	+	1.42	5.97E-10	1.07E-07
negative regulation of metabolic process	GO:0009892	3095	896	721.94	+	1.24	1.04E-09	1.84E-07
regulation of cytokine production	GO:0001817	748	270	174.48	+	1.55	1.28E-09	2.26E-07
phosphorylation	GO:0016310	877	307	204.57	+	1.5	1.32E-09	2.30E-07
regulation of immune response	GO:0050776	1183	390	275.95	+	1.41	2.49E-09	4.28E-07
positive regulation of cytokine production	GO:0001819	489	192	114.06	+	1.68	2.86E-09	4.86E-07
negative regulation of macromolecule metabolic process	GO:0010605	2880	836	671.79	+	1.24	3.17E-09	5.33E-07
nervous system process	GO:0050877	1416	222	330.3	-	0.67	3.27E-09	5.45E-07
positive regulation of gene expression	GO:0010628	1169	385	272.68	+	1.41	3.70E-09	6.09E-07
nucleic acid metabolic process	GO:0090304	2217	664	517.14	+	1.28	3.80E-09	6.19E-07
regulation of cellular component organization	GO:0051128	2390	709	557.49	+	1.27	4.06E-09	6.55E-07
epidermal cell differentiation	GO:0009913	322	27	75.11	-	0.36	4.98E-09	7.96E-07
positive regulation of hydrolase activity	GO:0051345	574	216	133.89	+	1.61	5.06E-09	7.99E-07
heterocycle metabolic process	GO:0046483	2891	836	674.36	+	1.24	5.73E-09	8.97E-07
positive regulation of signaling	GO:0023056	1761	542	410.77	+	1.32	7.26E-09	1.13E-06
positive regulation of protein metabolic process	GO:0051247	1562	489	364.35	+	1.34	7.74E-09	1.19E-06
regulation of lymphocyte proliferation	GO:0050670	227	107	52.95	+	2.02	8.23E-09	1.25E-06
cellular protein metabolic process	GO:0044267	3590	1010	837.41	+	1.21	1.03E-08	1.55E-06
positive regulation of signal transduction	GO:0009967	1584	493	369.48	+	1.33	1.13E-08	1.69E-06
positive regulation of cell communication	GO:0010647	1755	538	409.37	+	1.31	1.32E-08	1.95E-06
regulation of mononuclear cell proliferation	GO:0032944	229	107	53.42	+	2	1.36E-08	2.00E-06
cellular aromatic compound metabolic process	GO:0006725	2937	842	685.09	+	1.23	1.78E-08	2.58E-06
positive regulation of cellular protein metabolic process	GO:0032270	1474	462	343.83	+	1.34	1.85E-08	2.65E-06
cellular nitrogen compound metabolic process	GO:0034641	3395	957	791.92	+	1.21	2.19E-08	3.12E-06
positive regulation of cell death	GO:0010942	638	230	148.82	+	1.55	2.45E-08	3.46E-06
positive regulation of cell activation	GO:0050867	440	172	102.63	+	1.68	2.51E-08	3.52E-06
regulation of leukocyte proliferation	GO:0070663	246	111	57.38	+	1.93	2.63E-08	3.64E-06
establishment of localization	GO:0051234	4631	1263	1080.23	+	1.17	2.65E-08	3.64E-06
regulation of cell death	GO:0010941	1668	512	389.08	+	1.32	2.74E-08	3.74E-06
myeloid leukocyte activation	GO:0002274	590	216	137.62	+	1.57	2.77E-08	3.75E-06
positive regulation of leukocyte activation	GO:0002696	429	168	100.07	+	1.68	3.14E-08	4.21E-06
regulation of lymphocyte differentiation	GO:0045619	177	88	41.29	+	2.13	3.37E-08	4.48E-06
positive regulation of multicellular organismal process	GO:0051240	1431	448	333.8	+	1.34	3.41E-08	4.50E-06
transport	GO:0006810	4476	1223	1044.07	+	1.17	3.51E-08	4.59E-06
regulation of T cell differentiation	GO:0045580	150	78	34.99	+	2.23	3.58E-08	4.64E-06
positive regulation of lymphocyte activation	GO:0051251	384	154	89.57	+	1.72	4.01E-08	5.16E-06
cellular response to organic substance	GO:0071310	2344	686	546.76	+	1.25	4.55E-08	5.80E-06
positive regulation of programmed cell death	GO:0043068	575	210	134.12	+	1.57	5.31E-08	6.71E-06
regulation of cellular protein metabolic process	GO:0032268	2501	725	583.38	+	1.24	6.01E-08	7.54E-06
regulation of programmed cell death	GO:0043067	1532	473	357.36	+	1.32	6.08E-08	7.56E-06
system process	GO:0003008	2057	361	479.82	-	0.75	7.32E-08	9.04E-06
cellular response to DNA damage stimulus	GO:0006974	793	271	184.98	+	1.47	7.65E-08	9.38E-06
regulation of leukocyte differentiation	GO:1902105	281	120	65.55	+	1.83	7.79E-08	9.47E-06
immune response	GO:0006955	2075	614	484.02	+	1.27	7.87E-08	9.49E-06
protein phosphorylation	GO:0006468	685	240	159.78	+	1.5	8.24E-08	9.86E-06
response to organic substance	GO:0010033	3008	852	701.65	+	1.21	8.36E-08	9.94E-06
regulation of multicellular organismal process	GO:0051239	2673	766	623.51	+	1.23	1.04E-07	1.23E-05
apoptotic process	GO:0006915	913	303	212.97	+	1.42	1.14E-07	1.33E-05
regulation of hemopoiesis	GO:1903706	390	153	90.97	+	1.68	1.20E-07	1.39E-05
positive regulation of immune effector process	GO:0002699	234	104	54.58	+	1.91	1.25E-07	1.45E-05
regulation of apoptotic process	GO:0042981	1493	459	348.26	+	1.32	1.36E-07	1.56E-05
macromolecule modification	GO:0043412	3211	901	749	+	1.2	1.39E-07	1.58E-05
cell surface receptor signaling pathway	GO:0007166	2495	718	581.98	+	1.23	1.88E-07	2.13E-05
positive regulation of apoptotic process	GO:0043065	560	202	130.63	+	1.55	2.12E-07	2.38E-05
organonitrogen compound metabolic process	GO:1901564	5246	1400	1223.68	+	1.14	2.47E-07	2.75E-05
epidermis development	GO:0008544	422	48	98.44	-	0.49	2.66E-07	2.94E-05
negative regulation of nitrogen compound metabolic process	GO:0051172	2453	705	572.19	+	1.23	2.93E-07	3.22E-05
peptidyl-amino acid modification	GO:0018193	886	292	206.67	+	1.41	3.15E-07	3.43E-05
cytokine-mediated signaling pathway	GO:0019221	687	237	160.25	+	1.48	3.23E-07	3.50E-05
protein metabolic process	GO:0019538	4203	1142	980.39	+	1.16	3.53E-07	3.77E-05
complement activation, classical pathway	GO:0006958	161	9	37.55	-	0.24	3.52E-07	3.79E-05
positive regulation of immune response	GO:0050778	747	253	174.25	+	1.45	3.76E-07	3.99E-05
T cell differentiation	GO:0030217	147	73	34.29	+	2.13	3.94E-07	4.12E-05
myeloid leukocyte mediated immunity	GO:0002444	522	189	121.76	+	1.55	3.93E-07	4.14E-05
negative regulation of cellular metabolic process	GO:0031324	2613	744	609.51	+	1.22	4.06E-07	4.16E-05
protein modification process	GO:0036211	2985	838	696.28	+	1.2	4.04E-07	4.18E-05
cellular protein modification process	GO:0006464	2985	838	696.28	+	1.2	4.04E-07	4.21E-05
immune effector process	GO:0002252	939	306	219.03	+	1.4	4.22E-07	4.31E-05
response to cytokine	GO:0034097	1106	351	257.99	+	1.36	4.65E-07	4.68E-05
complement activation	GO:0006956	177	11	41.29	-	0.27	4.63E-07	4.69E-05
protein localization	GO:0008104	2063	602	481.22	+	1.25	5.07E-07	5.07E-05
phagocytosis, recognition	GO:0006910	106	3	24.73	-	0.12	5.11E-07	5.08E-05
regulation of organelle organization	GO:0033043	1208	378	281.78	+	1.34	5.47E-07	5.41E-05
myeloid cell activation involved in immune response	GO:0002275	528	190	123.16	+	1.54	5.74E-07	5.63E-05
organelle localization	GO:0051640	609	213	142.06	+	1.5	5.79E-07	5.65E-05
organic cyclic compound metabolic process	GO:1901360	3182	885	742.23	+	1.19	6.23E-07	6.05E-05
cellular response to cytokine stimulus	GO:0071345	1016	325	236.99	+	1.37	7.26E-07	7.00E-05
regulation of small GTPase mediated signal transduction	GO:0051056	348	136	81.17	+	1.68	7.36E-07	7.05E-05
leukocyte degranulation	GO:0043299	507	183	118.26	+	1.55	7.46E-07	7.10E-05
regulation of protein modification process	GO:0031399	1654	494	385.81	+	1.28	8.23E-07	7.79E-05
regulation of antigen receptor-mediated signaling pathway	GO:0050854	66	43	15.4	+	2.79	8.33E-07	7.84E-05
positive regulation of T cell differentiation	GO:0045582	91	52	21.23	+	2.45	8.77E-07	8.20E-05
cytoskeleton organization	GO:0007010	1212	376	282.71	+	1.33	1.10E-06	1.03E-04
cellular component biogenesis	GO:0044085	2754	774	642.4	+	1.2	1.13E-06	1.03E-04
positive regulation of intracellular signal transduction	GO:1902533	1040	330	242.59	+	1.36	1.12E-06	1.03E-04
regulation of localization	GO:0032879	2753	774	642.17	+	1.21	1.12E-06	1.04E-04
cellular response to stimulus	GO:0051716	6807	1766	1587.8	+	1.11	1.15E-06	1.05E-04
regulation of nucleobase-containing compound metabolic process	GO:0019219	4049	1096	944.47	+	1.16	1.26E-06	1.14E-04
intracellular transport	GO:0046907	1464	442	341.49	+	1.29	1.29E-06	1.16E-04
regulation of hydrolase activity	GO:0051336	1072	338	250.06	+	1.35	1.31E-06	1.17E-04
positive regulation of lymphocyte differentiation	GO:0045621	104	56	24.26	+	2.31	1.34E-06	1.19E-04
positive regulation of lymphocyte proliferation	GO:0050671	138	68	32.19	+	2.11	1.56E-06	1.38E-04
positive regulation of mononuclear cell proliferation	GO:0032946	139	68	32.42	+	2.1	1.70E-06	1.49E-04
B cell differentiation	GO:0030183	119	61	27.76	+	2.2	1.97E-06	1.72E-04
skin development	GO:0043588	385	45	89.81	-	0.5	2.04E-06	1.77E-04
T cell receptor signaling pathway	GO:0050852	180	81	41.99	+	1.93	2.24E-06	1.92E-04
regulation of B cell proliferation	GO:0030888	65	41	15.16	+	2.7	2.23E-06	1.92E-04
vesicle-mediated transport	GO:0016192	1969	571	459.29	+	1.24	2.23E-06	1.93E-04
positive regulation of leukocyte proliferation	GO:0070665	150	71	34.99	+	2.03	2.45E-06	2.08E-04
humoral immune response mediated by circulating immunoglobulin	GO:0002455	165	11	38.49	-	0.29	2.49E-06	2.11E-04
regulation of phosphorylation	GO:0042325	1391	420	324.47	+	1.29	2.51E-06	2.11E-04
positive regulation of endopeptidase activity	GO:0010950	183	82	42.69	+	1.92	2.59E-06	2.16E-04
regulation of developmental process	GO:0050793	2461	695	574.05	+	1.21	2.73E-06	2.27E-04
positive regulation of peptidase activity	GO:0010952	200	87	46.65	+	1.86	3.07E-06	2.54E-04
macromolecule localization	GO:0033036	2496	703	582.22	+	1.21	3.49E-06	2.88E-04
regulation of leukocyte mediated immunity	GO:0002703	226	95	52.72	+	1.8	3.69E-06	3.02E-04
regulation of biosynthetic process	GO:0009889	4226	1132	985.76	+	1.15	4.29E-06	3.50E-04
positive regulation of adaptive immune response	GO:0002821	112	57	26.13	+	2.18	4.33E-06	3.51E-04
small GTPase mediated signal transduction	GO:0007264	262	106	61.11	+	1.73	4.39E-06	3.54E-04
positive regulation of alpha-beta T cell activation	GO:0046635	66	40	15.4	+	2.6	5.07E-06	4.07E-04
positive regulation of hemopoiesis	GO:1903708	156	72	36.39	+	1.98	5.25E-06	4.17E-04
positive regulation of leukocyte differentiation	GO:1902107	156	72	36.39	+	1.98	5.25E-06	4.19E-04
chromosome organization	GO:0051276	1064	330	248.19	+	1.33	5.50E-06	4.35E-04
granulocyte activation	GO:0036230	503	176	117.33	+	1.5	5.73E-06	4.51E-04
regulation of macromolecule biosynthetic process	GO:0010556	3999	1074	932.81	+	1.15	5.88E-06	4.60E-04
cellular component assembly	GO:0022607	2494	699	581.75	+	1.2	6.14E-06	4.78E-04
DNA metabolic process	GO:0006259	777	252	181.24	+	1.39	6.19E-06	4.79E-04
neutrophil activation involved in immune response	GO:0002283	488	171	113.83	+	1.5	6.82E-06	5.26E-04
regulation of kinase activity	GO:0043549	914	289	213.2	+	1.36	6.90E-06	5.29E-04
cellular response to chemical stimulus	GO:0070887	2914	804	679.72	+	1.18	7.12E-06	5.44E-04
neutrophil degranulation	GO:0043312	482	169	112.43	+	1.5	7.61E-06	5.79E-04
positive regulation of nucleobase-containing compound metabolic process	GO:0045935	1941	557	452.76	+	1.23	7.86E-06	5.94E-04
neutrophil mediated immunity	GO:0002446	497	173	115.93	+	1.49	8.12E-06	6.06E-04
cellular macromolecule localization	GO:0070727	1480	438	345.23	+	1.27	8.12E-06	6.08E-04
regulation of RNA metabolic process	GO:0051252	3782	1018	882.19	+	1.15	8.11E-06	6.11E-04
lymphocyte activation involved in immune response	GO:0002285	115	57	26.82	+	2.12	8.40E-06	6.23E-04
regulation of alpha-beta T cell activation	GO:0046634	104	53	24.26	+	2.18	8.68E-06	6.41E-04
regulation of phosphorus metabolic process	GO:0051174	1578	463	368.09	+	1.26	9.62E-06	7.04E-04
actin cytoskeleton organization	GO:0030036	531	182	123.86	+	1.47	9.71E-06	7.07E-04
regulation of phosphate metabolic process	GO:0019220	1578	463	368.09	+	1.26	9.62E-06	7.08E-04
regulation of protein kinase activity	GO:0045859	802	257	187.07	+	1.37	1.00E-05	7.24E-04
organic substance transport	GO:0071702	2079	591	484.95	+	1.22	1.00E-05	7.25E-04
neutrophil activation	GO:0042119	498	173	116.16	+	1.49	1.03E-05	7.37E-04
positive regulation of adaptive immune response based on somatic recombination of immune receptors built from immunoglobulin superfamily domains	GO:0002824	107	54	24.96	+	2.16	1.05E-05	7.49E-04
regulation of cellular biosynthetic process	GO:0031326	4163	1110	971.06	+	1.14	1.05E-05	7.50E-04
regulation of catabolic process	GO:0009894	1066	328	248.66	+	1.32	1.06E-05	7.54E-04
regulation of adaptive immune response	GO:0002819	183	79	42.69	+	1.85	1.09E-05	7.67E-04
cellular protein localization	GO:0034613	1470	434	342.89	+	1.27	1.15E-05	8.11E-04
regulation of biological quality	GO:0065008	3995	1068	931.88	+	1.15	1.22E-05	8.56E-04
regulation of cellular macromolecule biosynthetic process	GO:2000112	3968	1061	925.58	+	1.15	1.28E-05	8.88E-04
establishment of protein localization	GO:0045184	1397	414	325.86	+	1.27	1.29E-05	8.93E-04
actin filament-based process	GO:0030029	605	202	141.12	+	1.43	1.35E-05	9.35E-04
regulation of cellular response to stress	GO:0080135	692	226	161.42	+	1.4	1.39E-05	9.55E-04
positive regulation of RNA metabolic process	GO:0051254	1773	511	413.57	+	1.24	1.40E-05	9.57E-04
nitrogen compound transport	GO:0071705	1708	494	398.41	+	1.24	1.48E-05	1.01E-03
regulation of transferase activity	GO:0051338	1033	318	240.96	+	1.32	1.51E-05	1.03E-03
protein transport	GO:0015031	1300	388	303.24	+	1.28	1.59E-05	1.08E-03
response to stimulus	GO:0050896	8540	2156	1992.04	+	1.08	1.70E-05	1.14E-03
positive regulation of cysteine-type endopeptidase activity	GO:2001056	157	70	36.62	+	1.91	1.70E-05	1.14E-03
cornification	GO:0070268	113	6	26.36	-	0.23	1.74E-05	1.16E-03
positive regulation of proteolysis	GO:0045862	376	136	87.71	+	1.55	1.78E-05	1.19E-03
regulation of T cell proliferation	GO:0042129	173	75	40.35	+	1.86	1.89E-05	1.25E-03
regulation of cell cycle	GO:0051726	1164	351	271.52	+	1.29	1.99E-05	1.31E-03
exocytosis	GO:0006887	785	250	183.11	+	1.37	2.02E-05	1.32E-03
cell cycle	GO:0007049	1316	391	306.97	+	1.27	2.04E-05	1.33E-03
regulation of protein phosphorylation	GO:0001932	1218	365	284.11	+	1.28	2.17E-05	1.41E-03
positive regulation of cellular component organization	GO:0051130	1161	350	270.82	+	1.29	2.24E-05	1.45E-03
peptidyl-serine phosphorylation	GO:0018105	185	78	43.15	+	1.81	2.37E-05	1.53E-03
negative regulation of signal transduction	GO:0009968	1305	387	304.4	+	1.27	2.52E-05	1.62E-03
positive regulation of macromolecule biosynthetic process	GO:0010557	1863	531	434.56	+	1.22	2.69E-05	1.72E-03
regulation of adaptive immune response based on somatic recombination of immune receptors built from immunoglobulin superfamily domains	GO:0002822	168	72	39.19	+	1.84	3.04E-05	1.94E-03
positive regulation of leukocyte mediated immunity	GO:0002705	134	61	31.26	+	1.95	3.07E-05	1.94E-03
signal transduction	GO:0007165	5227	1361	1219.25	+	1.12	3.07E-05	1.95E-03
RNA metabolic process	GO:0016070	1582	458	369.02	+	1.24	3.18E-05	2.00E-03
peptidyl-serine modification	GO:0018209	209	85	48.75	+	1.74	3.32E-05	2.08E-03
regulation of cysteine-type endopeptidase activity	GO:2000116	243	95	56.68	+	1.68	3.39E-05	2.12E-03
negative regulation of cell communication	GO:0010648	1401	411	326.8	+	1.26	3.41E-05	2.12E-03
regulation of transcription, DNA-templated	GO:0006355	3474	932	810.35	+	1.15	3.67E-05	2.28E-03
regulation of nucleic acid-templated transcription	GO:1903506	3475	932	810.58	+	1.15	3.69E-05	2.28E-03
positive regulation of T cell proliferation	GO:0042102	101	50	23.56	+	2.12	3.70E-05	2.28E-03
positive regulation of biosynthetic process	GO:0009891	2004	565	467.45	+	1.21	3.77E-05	2.31E-03
negative regulation of signaling	GO:0023057	1405	411	327.73	+	1.25	3.98E-05	2.43E-03
positive regulation of protein modification process	GO:0031401	1079	326	251.69	+	1.3	4.02E-05	2.45E-03
regulation of RNA biosynthetic process	GO:2001141	3480	933	811.75	+	1.15	4.07E-05	2.46E-03
regulation of response to stress	GO:0080134	1562	451	364.35	+	1.24	4.22E-05	2.55E-03
positive regulation of transcription, DNA-templated	GO:0045893	1628	468	379.75	+	1.23	4.51E-05	2.69E-03
positive regulation of RNA biosynthetic process	GO:1902680	1629	468	379.98	+	1.23	4.54E-05	2.70E-03
regulated exocytosis	GO:0045055	697	223	162.58	+	1.37	4.49E-05	2.70E-03
positive regulation of nucleic acid-templated transcription	GO:1903508	1628	468	379.75	+	1.23	4.51E-05	2.70E-03
regulation of B cell receptor signaling pathway	GO:0050855	26	21	6.06	+	3.46	4.69E-05	2.78E-03
mitotic cell cycle	GO:0000278	750	237	174.95	+	1.35	4.75E-05	2.80E-03
regulation of I-kappaB kinase/NF-kappaB signaling	GO:0043122	246	95	57.38	+	1.66	4.98E-05	2.92E-03
regulation of GTPase activity	GO:0043087	347	125	80.94	+	1.54	5.10E-05	2.98E-03
catabolic process	GO:0009056	2096	586	488.91	+	1.2	5.28E-05	3.08E-03
positive regulation of lymphocyte mediated immunity	GO:0002708	112	53	26.13	+	2.03	5.34E-05	3.10E-03
leukocyte homeostasis	GO:0001776	74	40	17.26	+	2.32	5.54E-05	3.21E-03
cell death	GO:0008219	1086	326	253.32	+	1.29	5.68E-05	3.28E-03
regulation of transport	GO:0051049	1772	503	413.34	+	1.22	5.97E-05	3.43E-03
regulation of cysteine-type endopeptidase activity involved in apoptotic process	GO:0043281	218	86	50.85	+	1.69	6.33E-05	3.62E-03
negative regulation of nucleobase-containing compound metabolic process	GO:0045934	1528	440	356.42	+	1.23	6.66E-05	3.80E-03
negative regulation of cellular biosynthetic process	GO:0031327	1610	461	375.55	+	1.23	6.77E-05	3.85E-03
programmed cell death	GO:0012501	1050	316	244.92	+	1.29	6.80E-05	3.86E-03
opsonization	GO:0008228	72	2	16.79	-	0.12	6.88E-05	3.89E-03
positive regulation of cellular biosynthetic process	GO:0031328	1969	552	459.29	+	1.2	7.27E-05	4.09E-03
pattern recognition receptor signaling pathway	GO:0002221	130	58	30.32	+	1.91	7.55E-05	4.23E-03
regulation of lymphocyte mediated immunity	GO:0002706	167	70	38.95	+	1.8	7.85E-05	4.37E-03
negative regulation of biosynthetic process	GO:0009890	1643	469	383.25	+	1.22	7.84E-05	4.38E-03
antigen processing and presentation	GO:0019882	225	88	52.48	+	1.68	7.94E-05	4.40E-03
T cell selection	GO:0045058	42	27	9.8	+	2.76	8.25E-05	4.56E-03
positive regulation of cysteine-type endopeptidase activity involved in apoptotic process	GO:0043280	139	61	32.42	+	1.88	8.28E-05	4.56E-03
mitotic cell cycle process	GO:1903047	675	215	157.45	+	1.37	8.51E-05	4.67E-03
regulation of type I interferon production	GO:0032479	133	59	31.02	+	1.9	8.68E-05	4.75E-03
lymphocyte homeostasis	GO:0002260	55	32	12.83	+	2.49	8.79E-05	4.79E-03
cell projection assembly	GO:0030031	488	163	113.83	+	1.43	9.14E-05	4.96E-03
antigen receptor-mediated signaling pathway	GO:0050851	299	109	69.74	+	1.56	9.61E-05	5.18E-03
regulation of cellular component size	GO:0032535	389	135	90.74	+	1.49	9.61E-05	5.20E-03
immune response-regulating cell surface receptor signaling pathway	GO:0002768	492	164	114.76	+	1.43	9.67E-05	5.20E-03
negative regulation of intracellular signal transduction	GO:1902532	507	168	118.26	+	1.42	9.89E-05	5.30E-03
cell communication	GO:0007154	5656	1455	1319.32	+	1.1	1.00E-04	5.34E-03
apoptotic signaling pathway	GO:0097190	281	104	65.55	+	1.59	1.01E-04	5.36E-03
immune response-regulating signaling pathway	GO:0002764	495	165	115.46	+	1.43	1.01E-04	5.37E-03
negative regulation of protein modification process	GO:0031400	558	182	130.16	+	1.4	1.10E-04	5.81E-03
cell cycle process	GO:0022402	957	289	223.23	+	1.29	1.12E-04	5.92E-03
interferon-gamma-mediated signaling pathway	GO:0060333	72	38	16.79	+	2.26	1.17E-04	6.17E-03
secretion by cell	GO:0032940	932	282	217.4	+	1.3	1.25E-04	6.56E-03
epithelial cell differentiation	GO:0030855	686	110	160.02	-	0.69	1.32E-04	6.87E-03
protein autophosphorylation	GO:0046777	188	75	43.85	+	1.71	1.35E-04	7.03E-03
intracellular protein transport	GO:0006886	781	241	182.18	+	1.32	1.47E-04	7.62E-03
negative regulation of response to stimulus	GO:0048585	1831	513	427.1	+	1.2	1.48E-04	7.65E-03
negative regulation of gene expression	GO:0010629	999	299	233.03	+	1.28	1.52E-04	7.80E-03
plasma membrane bounded cell projection assembly	GO:0120031	472	157	110.1	+	1.43	1.61E-04	8.25E-03
negative regulation of macromolecule biosynthetic process	GO:0010558	1551	441	361.79	+	1.22	1.72E-04	8.78E-03
cell projection organization	GO:0030030	1221	356	284.81	+	1.25	1.74E-04	8.85E-03
signaling	GO:0023052	5565	1428	1298.09	+	1.1	1.77E-04	9.02E-03
negative regulation of cellular macromolecule biosynthetic process	GO:2000113	1540	438	359.22	+	1.22	1.84E-04	9.29E-03
regulation of interferon-gamma production	GO:0032649	113	51	26.36	+	1.93	1.84E-04	9.30E-03
covalent chromatin modification	GO:0016569	367	127	85.61	+	1.48	1.95E-04	9.80E-03
negative regulation of transcription, DNA-templated	GO:0045892	1297	375	302.54	+	1.24	2.00E-04	1.01E-02
positive regulation of transferase activity	GO:0051347	693	216	161.65	+	1.34	2.05E-04	1.03E-02
negative regulation of RNA metabolic process	GO:0051253	1408	403	328.43	+	1.23	2.10E-04	1.05E-02
mature B cell differentiation	GO:0002335	30	21	7	+	3	2.19E-04	1.09E-02
antimicrobial humoral response	GO:0019730	154	14	35.92	-	0.39	2.20E-04	1.09E-02
positive regulation of protein kinase activity	GO:0045860	539	174	125.73	+	1.38	2.22E-04	1.10E-02
histone modification	GO:0016570	363	125	84.67	+	1.48	2.28E-04	1.12E-02
negative regulation of nucleic acid-templated transcription	GO:1903507	1299	375	303.01	+	1.24	2.29E-04	1.13E-02
negative regulation of RNA biosynthetic process	GO:1902679	1301	375	303.47	+	1.24	2.33E-04	1.14E-02
negative regulation of protein metabolic process	GO:0051248	1112	326	259.39	+	1.26	2.36E-04	1.15E-02
regulation of plasma membrane bounded cell projection organization	GO:0120035	631	199	147.19	+	1.35	2.55E-04	1.24E-02
regulation of cellular component biogenesis	GO:0044087	974	290	227.2	+	1.28	2.60E-04	1.26E-02
regulation of production of molecular mediator of immune response	GO:0002700	166	67	38.72	+	1.73	2.73E-04	1.32E-02
intrinsic apoptotic signaling pathway	GO:0097193	150	62	34.99	+	1.77	2.74E-04	1.32E-02
negative regulation of leukocyte activation	GO:0002695	183	72	42.69	+	1.69	2.76E-04	1.33E-02
alpha-beta T cell activation	GO:0046631	71	36	16.56	+	2.17	2.77E-04	1.33E-02
positive regulation of B cell proliferation	GO:0030890	43	26	10.03	+	2.59	2.80E-04	1.34E-02
DNA repair	GO:0006281	531	171	123.86	+	1.38	2.91E-04	1.38E-02
antigen processing and presentation of exogenous antigen	GO:0019884	186	73	43.39	+	1.68	3.04E-04	1.44E-02
secretion	GO:0046903	1047	308	244.22	+	1.26	3.13E-04	1.48E-02
positive regulation of I-kappaB kinase/NF-kappaB signaling	GO:0043123	187	73	43.62	+	1.67	3.15E-04	1.48E-02
negative regulation of cellular component organization	GO:0051129	724	223	168.88	+	1.32	3.18E-04	1.50E-02
regulation of cellular catabolic process	GO:0031329	899	269	209.7	+	1.28	3.20E-04	1.50E-02
regulation of cellular localization	GO:0060341	841	254	196.17	+	1.29	3.25E-04	1.52E-02
cellular biosynthetic process	GO:0044249	2715	729	633.3	+	1.15	3.41E-04	1.59E-02
regulation of multicellular organismal development	GO:2000026	1332	381	310.7	+	1.23	3.44E-04	1.60E-02
positive regulation of interferon-gamma production	GO:0032729	74	37	17.26	+	2.14	3.47E-04	1.60E-02
positive regulation of alpha-beta T cell differentiation	GO:0046638	49	28	11.43	+	2.45	3.47E-04	1.61E-02
alpha-beta T cell differentiation	GO:0046632	58	31	13.53	+	2.29	3.50E-04	1.61E-02
positive T cell selection	GO:0043368	29	20	6.76	+	2.96	3.52E-04	1.62E-02
regulation of cell projection organization	GO:0031344	648	202	151.15	+	1.34	3.58E-04	1.63E-02
regulation of calcium ion transmembrane transport	GO:1903169	156	63	36.39	+	1.73	3.57E-04	1.63E-02
humoral immune response	GO:0006959	386	55	90.04	-	0.61	3.57E-04	1.63E-02
cellular catabolic process	GO:0044248	1812	503	422.67	+	1.19	3.64E-04	1.65E-02
regulation of protein-containing complex assembly	GO:0043254	455	149	106.13	+	1.4	4.13E-04	1.87E-02
protein-containing complex subunit organization	GO:0043933	1605	450	374.38	+	1.2	4.19E-04	1.89E-02
positive regulation of kinase activity	GO:0033674	614	192	143.22	+	1.34	4.25E-04	1.91E-02
macromolecule catabolic process	GO:0009057	1058	309	246.79	+	1.25	4.37E-04	1.96E-02
transmembrane receptor protein tyrosine kinase signaling pathway	GO:0007169	522	167	121.76	+	1.37	4.51E-04	2.02E-02
positive regulation of antigen receptor-mediated signaling pathway	GO:0050857	24	18	5.6	+	3.22	4.55E-04	2.03E-02
regulation of alpha-beta T cell differentiation	GO:0046637	67	34	15.63	+	2.18	4.77E-04	2.12E-02
export from cell	GO:0140352	982	289	229.06	+	1.26	4.76E-04	2.12E-02
myeloid cell differentiation	GO:0030099	231	85	53.88	+	1.58	4.92E-04	2.18E-02
immune response-activating signal transduction	GO:0002757	455	148	106.13	+	1.39	5.05E-04	2.22E-02
response to organonitrogen compound	GO:0010243	1014	297	236.53	+	1.26	5.03E-04	2.22E-02
lamellipodium organization	GO:0097581	43	25	10.03	+	2.49	5.08E-04	2.22E-02
immune response-activating cell surface receptor signaling pathway	GO:0002429	455	148	106.13	+	1.39	5.05E-04	2.23E-02
B cell activation involved in immune response	GO:0002312	48	27	11.2	+	2.41	5.21E-04	2.28E-02
positive regulation of GTPase activity	GO:0043547	255	92	59.48	+	1.55	5.28E-04	2.30E-02
peptidyl-threonine phosphorylation	GO:0018107	74	36	17.26	+	2.09	5.40E-04	2.35E-02
positive regulation of organelle organization	GO:0010638	605	189	141.12	+	1.34	5.42E-04	2.35E-02
negative regulation of cell activation	GO:0050866	205	77	47.82	+	1.61	5.46E-04	2.36E-02
protein-containing complex assembly	GO:0065003	1358	385	316.77	+	1.22	5.50E-04	2.37E-02
regulation of response to biotic stimulus	GO:0002831	434	142	101.24	+	1.4	5.59E-04	2.40E-02
regulation of cytoskeleton organization	GO:0051493	526	167	122.7	+	1.36	5.68E-04	2.42E-02
regulation of interleukin-4 production	GO:0032673	32	21	7.46	+	2.81	5.67E-04	2.42E-02
regulation of protein binding	GO:0043393	196	74	45.72	+	1.62	5.67E-04	2.43E-02
actin filament organization	GO:0007015	270	96	62.98	+	1.52	5.77E-04	2.45E-02
negative regulation of immune system process	GO:0002683	597	186	139.26	+	1.34	5.97E-04	2.53E-02
establishment of organelle localization	GO:0051656	398	132	92.84	+	1.42	6.08E-04	2.57E-02
regulation of cell population proliferation	GO:0042127	1654	460	385.81	+	1.19	6.16E-04	2.60E-02
organophosphate metabolic process	GO:0019637	894	265	208.53	+	1.27	6.24E-04	2.62E-02
MAPK cascade	GO:0000165	402	133	93.77	+	1.42	6.43E-04	2.70E-02
cellular macromolecule biosynthetic process	GO:0034645	1639	456	382.31	+	1.19	6.51E-04	2.72E-02
positive regulation of transcription by RNA polymerase II	GO:0045944	1212	347	282.71	+	1.23	6.56E-04	2.74E-02
lymphocyte costimulation	GO:0031294	55	29	12.83	+	2.26	6.72E-04	2.79E-02
positive regulation of NF-kappaB transcription factor activity	GO:0051092	166	65	38.72	+	1.68	6.80E-04	2.82E-02
regulation of Ras protein signal transduction	GO:0046578	204	76	47.59	+	1.6	7.00E-04	2.90E-02
plasma membrane bounded cell projection organization	GO:0120036	1175	337	274.08	+	1.23	7.03E-04	2.90E-02
positive regulation of response to external stimulus	GO:0032103	514	163	119.9	+	1.36	7.07E-04	2.91E-02
organic substance biosynthetic process	GO:1901576	2803	745	653.83	+	1.14	7.38E-04	3.03E-02
antigen processing and presentation of exogenous peptide antigen	GO:0002478	178	68	41.52	+	1.64	7.59E-04	3.11E-02
regulation of T cell receptor signaling pathway	GO:0050856	42	24	9.8	+	2.45	7.79E-04	3.17E-02
positive regulation of DNA-binding transcription factor activity	GO:0051091	273	96	63.68	+	1.51	7.78E-04	3.18E-02
regulation of immune effector process	GO:0002697	435	141	101.47	+	1.39	8.28E-04	3.36E-02
negative regulation of lymphocyte activation	GO:0051250	155	61	36.16	+	1.69	8.50E-04	3.45E-02
regulation of tumor necrosis factor superfamily cytokine production	GO:1903555	164	64	38.25	+	1.67	8.57E-04	3.46E-02
T cell costimulation	GO:0031295	53	28	12.36	+	2.26	8.80E-04	3.55E-02
biosynthetic process	GO:0009058	2865	759	668.29	+	1.14	8.92E-04	3.59E-02
antigen processing and presentation of peptide antigen	GO:0048002	193	72	45.02	+	1.6	8.96E-04	3.60E-02
regulation of transmembrane transport	GO:0034762	591	183	137.86	+	1.33	9.18E-04	3.67E-02
regulation of cell differentiation	GO:0045595	1586	440	369.95	+	1.19	9.23E-04	3.68E-02
chromatin organization	GO:0006325	703	213	163.98	+	1.3	9.22E-04	3.68E-02
leukocyte mediated immunity	GO:0002443	764	229	178.21	+	1.28	9.29E-04	3.69E-02
Ras protein signal transduction	GO:0007265	176	67	41.05	+	1.63	9.40E-04	3.71E-02
regulation of protein localization	GO:0032880	894	263	208.53	+	1.26	9.40E-04	3.72E-02
positive regulation of developmental process	GO:0051094	1271	360	296.47	+	1.21	9.56E-04	3.77E-02
regulation of tumor necrosis factor production	GO:0032680	159	62	37.09	+	1.67	9.72E-04	3.82E-02
organic substance catabolic process	GO:1901575	1769	486	412.64	+	1.18	9.77E-04	3.83E-02
peptidyl-threonine modification	GO:0018210	83	38	19.36	+	1.96	9.89E-04	3.87E-02
regulation of metal ion transport	GO:0010959	262	92	61.11	+	1.51	9.97E-04	3.88E-02
activation of immune response	GO:0002253	530	166	123.63	+	1.34	9.96E-04	3.89E-02
glycerophospholipid biosynthetic process	GO:0046474	252	89	58.78	+	1.51	1.03E-03	3.99E-02
cellular response to organonitrogen compound	GO:0071417	604	186	140.89	+	1.32	1.03E-03	3.99E-02
regulation of calcium ion transport	GO:0051924	252	89	58.78	+	1.51	1.03E-03	4.00E-02
system development	GO:0048731	4330	1114	1010.02	+	1.1	1.11E-03	4.28E-02
positive regulation of interleukin-4 production	GO:0032753	25	17	5.83	+	2.92	1.13E-03	4.34E-02
gene expression	GO:0010467	2117	572	493.81	+	1.16	1.13E-03	4.34E-02
regulation of mitotic cell cycle	GO:0007346	588	181	137.16	+	1.32	1.23E-03	4.72E-02
macromolecule biosynthetic process	GO:0009059	1680	462	391.88	+	1.18	1.24E-03	4.72E-02
alpha-beta T cell activation involved in immune response	GO:0002287	33	20	7.7	+	2.6	1.25E-03	4.74E-02
alpha-beta T cell differentiation involved in immune response	GO:0002293	33	20	7.7	+	2.6	1.25E-03	4.75E-02
negative regulation of cytokine production	GO:0001818	286	98	66.71	+	1.47	1.26E-03	4.79E-02
cellular response to peptide	GO:1901653	339	113	79.08	+	1.43	1.28E-03	4.85E-02
mononuclear cell proliferation	GO:0032943	81	37	18.89	+	1.96	1.29E-03	4.86E-02
cellular response to oxygen-containing compound	GO:1901701	1075	308	250.76	+	1.23	1.30E-03	4.90E-02
regulation of interleukin-2 production	GO:0032663	63	31	14.7	+	2.11	1.31E-03	4.91E-02
phagocytosis, engulfment	GO:0006911	132	13	30.79	-	0.42	1.31E-03	4.92E-02
phospholipid biosynthetic process	GO:0008654	289	99	67.41	+	1.47	1.32E-03	4.94E-02
