# Supplementary material for: Analyzing histone ChIP-seq data with a bin-based probability of being signal
Source: PLoS Comput Biol. 2023 Oct 20;19(10):e1011568. doi: 10.1371/journal.pcbi.1011568 (PMC10619820; doi:10.1371/journal.pcbi.1011568)
Supplement: S2 Table — (TXT) [file pcbi.1011568.s010.txt]

GO enrichment analysis for genes overlapping bins identified as differentially enriched via DiffBind (adjusted p value < 0.05) and overlapping a bin with a difference in PBS of > 0.9
GO biological process complete		Homo sapiens - REFLIST (20595)	upload_1 (878)	upload_1 (expected)	upload_1 (over/under)	upload_1 (fold Enrichment)	upload_1 (raw P-value)	upload_1 (FDR)
regulation of response to stimulus	GO:0048583	26	12	1.11	+	10.83	2.05E-08	1.91E-11
regulation of cell communication	GO:0010646	11	5	0.47	+	10.66	3.39E-04	3.62E-09
regulation of signaling	GO:0023051	16	6	0.68	+	8.8	1.95E-04	4.80E-09
regulation of signal transduction	GO:0009966	17	6	0.72	+	8.28	2.55E-04	1.06E-08
positive regulation of biological process	GO:0048518	23	7	0.98	+	7.14	1.66E-04	1.24E-07
regulation of cell activation	GO:0050865	32	9	1.36	+	6.6	3.30E-05	1.27E-07
regulation of leukocyte activation	GO:0002694	29	8	1.24	+	6.47	1.02E-04	1.39E-07
leukocyte differentiation	GO:0002521	34	9	1.45	+	6.21	4.94E-05	1.59E-07
hemopoiesis	GO:0030097	32	8	1.36	+	5.86	1.82E-04	1.83E-07
regulation of lymphocyte activation	GO:0051249	32	8	1.36	+	5.86	1.82E-04	4.87E-07
regulation of leukocyte differentiation	GO:1902105	32	8	1.36	+	5.86	1.82E-04	4.98E-07
lymphocyte activation	GO:0046649	33	8	1.41	+	5.69	2.18E-04	5.12E-07
positive regulation of cellular process	GO:0048522	33	8	1.41	+	5.69	2.18E-04	5.96E-07
immune system development	GO:0002520	35	8	1.49	+	5.36	3.07E-04	1.10E-06
hematopoietic or lymphoid organ development	GO:0048534	66	15	2.81	+	5.33	8.66E-07	2.06E-06
B cell activation	GO:0042113	42	9	1.79	+	5.03	1.99E-04	2.07E-06
system development	GO:0048731	42	9	1.79	+	5.03	1.99E-04	2.16E-06
regulation of immune system process	GO:0002682	38	8	1.62	+	4.94	4.96E-04	2.23E-06
lymphocyte differentiation	GO:0030098	49	10	2.09	+	4.79	1.26E-04	2.51E-06
mononuclear cell differentiation	GO:1903131	65	13	2.77	+	4.69	1.54E-05	2.64E-06
biological regulation	GO:0065007	40	8	1.71	+	4.69	6.68E-04	3.37E-06
regulation of T cell activation	GO:0050863	50	10	2.13	+	4.69	1.46E-04	3.48E-06
positive regulation of metabolic process	GO:0009893	47	9	2	+	4.49	4.13E-04	3.66E-06
regulation of lymphocyte differentiation	GO:0045619	58	11	2.47	+	4.45	1.04E-04	4.17E-06
regulation of intracellular signal transduction	GO:1902531	66	12	2.81	+	4.26	7.33E-05	4.82E-06
regulation of cell-cell adhesion	GO:0022407	67	12	2.86	+	4.2	8.33E-05	5.01E-06
positive regulation of leukocyte cell-cell adhesion	GO:1903039	91	16	3.88	+	4.12	7.08E-06	5.14E-06
regulation of biological process	GO:0050789	57	10	2.43	+	4.12	3.72E-04	5.28E-06
positive regulation of T cell activation	GO:0050870	168	29	7.16	+	4.05	2.23E-09	6.99E-06
positive regulation of cell-cell adhesion	GO:0022409	150	25	6.39	+	3.91	5.18E-08	7.03E-06
multicellular organism development	GO:0007275	66	11	2.81	+	3.91	2.84E-04	7.27E-06
regulation of leukocyte cell-cell adhesion	GO:1903037	85	14	3.62	+	3.86	4.95E-05	8.87E-06
regulation of cellular process	GO:0050794	177	29	7.55	+	3.84	6.32E-09	8.89E-06
positive regulation of lymphocyte activation	GO:0051251	104	17	4.43	+	3.83	8.72E-06	9.23E-06
positive regulation of cell activation	GO:0050867	86	14	3.67	+	3.82	5.54E-05	9.33E-06
regulation of B cell receptor signaling pathway	GO:0050855	119	19	5.07	+	3.75	3.56E-06	9.55E-06
intracellular signal transduction	GO:0035556	63	10	2.69	+	3.72	7.47E-04	1.02E-05
positive regulation of leukocyte activation	GO:0002696	71	11	3.03	+	3.63	4.95E-04	1.09E-05
anatomical structure development	GO:0048856	92	14	3.92	+	3.57	1.06E-04	1.23E-05
positive regulation of macromolecule metabolic process	GO:0010604	129	19	5.5	+	3.45	1.01E-05	1.67E-05
regulation of hemopoiesis	GO:1903706	220	32	9.38	+	3.41	1.37E-08	1.70E-05
cell surface receptor signaling pathway	GO:0007166	104	15	4.43	+	3.38	1.04E-04	1.71E-05
regulation of T cell differentiation	GO:0045580	281	40	11.98	+	3.34	3.78E-10	1.90E-05
positive regulation of response to stimulus	GO:0048584	254	36	10.83	+	3.32	3.18E-09	2.03E-05
positive regulation of immune system process	GO:0002684	240	34	10.23	+	3.32	8.77E-09	2.28E-05
regulation of cell adhesion	GO:0030155	183	25	7.8	+	3.2	1.46E-06	2.51E-05
regulation of developmental process	GO:0050793	155	21	6.61	+	3.18	1.11E-05	3.05E-05
immune system process	GO:0002376	156	21	6.65	+	3.16	1.21E-05	3.33E-05
regulation of immune response	GO:0050776	156	21	6.65	+	3.16	1.21E-05	3.59E-05
positive regulation of molecular function	GO:0044093	292	39	12.45	+	3.13	3.17E-09	3.85E-05
positive regulation of cellular metabolic process	GO:0031325	360	48	15.35	+	3.13	5.04E-11	4.00E-05
negative regulation of cellular process	GO:0048523	283	37	12.06	+	3.07	1.33E-08	6.97E-05
regulation of molecular function	GO:0065009	115	15	4.9	+	3.06	2.81E-04	7.02E-05
cellular response to stimulus	GO:0051716	227	29	9.68	+	3	7.51E-07	7.18E-05
positive regulation of cell adhesion	GO:0045785	205	26	8.74	+	2.97	3.13E-06	8.22E-05
cell activation	GO:0001775	229	29	9.76	+	2.97	8.82E-07	8.25E-05
detection of chemical stimulus involved in sensory perception of smell	GO:0050911	112	14	4.77	+	2.93	6.49E-04	8.38E-05
positive regulation of multicellular organismal process	GO:0051240	216	27	9.21	+	2.93	2.60E-06	8.44E-05
response to stimulus	GO:0050896	336	42	14.32	+	2.93	4.62E-09	8.62E-05
negative regulation of biological process	GO:0048519	121	15	5.16	+	2.91	4.57E-04	9.14E-05
positive regulation of nitrogen compound metabolic process	GO:0051173	396	49	16.88	+	2.9	3.24E-10	1.00E-04
regulation of macromolecule metabolic process	GO:0060255	147	18	6.27	+	2.87	1.48E-04	1.01E-04
developmental process	GO:0032502	327	40	13.94	+	2.87	1.85E-08	1.09E-04
regulation of lymphocyte proliferation	GO:0050670	132	16	5.63	+	2.84	3.76E-04	1.85E-04
signal transduction	GO:0007165	183	22	7.8	+	2.82	3.68E-05	1.88E-04
leukocyte activation	GO:0045321	246	29	10.49	+	2.77	3.22E-06	1.94E-04
regulation of antigen receptor-mediated signaling pathway	GO:0050854	155	18	6.61	+	2.72	2.69E-04	2.04E-04
regulation of mononuclear cell proliferation	GO:0032944	138	16	5.88	+	2.72	5.86E-04	2.05E-04
positive regulation of catalytic activity	GO:0043085	156	18	6.65	+	2.71	2.88E-04	3.15E-04
regulation of transmembrane transport	GO:0034762	234	27	9.98	+	2.71	9.92E-06	3.16E-04
negative regulation of leukocyte activation	GO:0002695	139	16	5.93	+	2.7	6.29E-04	3.24E-04
signaling	GO:0023052	384	44	16.37	+	2.69	2.10E-08	4.13E-04
regulation of metabolic process	GO:0019222	150	17	6.39	+	2.66	5.07E-04	4.46E-04
immune response-regulating cell surface receptor signaling pathway	GO:0002768	168	19	7.16	+	2.65	2.50E-04	5.23E-04
regulation of B cell activation	GO:0050864	390	44	16.63	+	2.65	4.29E-08	5.48E-04
immune response-regulating signaling pathway	GO:0002764	439	49	18.72	+	2.62	8.25E-09	5.66E-04
protein phosphorylation	GO:0006468	153	17	6.52	+	2.61	6.22E-04	5.73E-04
negative regulation of cell activation	GO:0050866	189	21	8.06	+	2.61	1.51E-04	6.25E-04
positive regulation of cell communication	GO:0010647	226	25	9.63	+	2.59	3.95E-05	6.32E-04
regulation of leukocyte proliferation	GO:0070663	536	59	22.85	+	2.58	3.39E-10	6.36E-04
B cell differentiation	GO:0030183	429	47	18.29	+	2.57	2.63E-08	6.95E-04
detection of chemical stimulus involved in sensory perception	GO:0050907	585	64	24.94	+	2.57	1.04E-10	8.11E-04
regulation of catalytic activity	GO:0050790	440	48	18.76	+	2.56	2.06E-08	9.19E-04
positive regulation of signal transduction	GO:0009967	185	20	7.89	+	2.54	4.82E-04	9.52E-04
regulation of multicellular organismal process	GO:0051239	185	20	7.89	+	2.54	4.82E-04	1.01E-03
positive regulation of signaling	GO:0023056	167	18	7.12	+	2.53	6.05E-04	1.07E-03
negative regulation of response to stimulus	GO:0048585	622	67	26.52	+	2.53	5.26E-11	1.12E-03
regulation of cellular component organization	GO:0051128	188	20	8.01	+	2.5	5.23E-04	1.22E-03
positive regulation of T cell differentiation	GO:0045582	664	70	28.31	+	2.47	5.62E-11	1.26E-03
detection of stimulus involved in sensory perception	GO:0050906	285	30	12.15	+	2.47	1.84E-05	1.28E-03
positive regulation of phosphorylation	GO:0042327	299	31	12.75	+	2.43	1.68E-05	1.35E-03
cell communication	GO:0007154	438	45	18.67	+	2.41	2.91E-07	1.35E-03
sensory perception of smell	GO:0007608	633	64	26.99	+	2.37	2.08E-09	1.47E-03
positive regulation of lymphocyte differentiation	GO:0045621	348	35	14.84	+	2.36	1.02E-05	1.48E-03
cellular response to organic substance	GO:0071310	209	21	8.91	+	2.36	5.85E-04	1.56E-03
regulation of nitrogen compound metabolic process	GO:0051171	670	67	28.56	+	2.35	9.74E-10	1.59E-03
B cell receptor signaling pathway	GO:0050853	262	26	11.17	+	2.33	2.18E-04	1.60E-03
regulation of small GTPase mediated signal transduction	GO:0051056	222	22	9.46	+	2.32	4.96E-04	1.61E-03
positive regulation of protein phosphorylation	GO:0001934	255	25	10.87	+	2.3	3.28E-04	1.61E-03
cellular developmental process	GO:0048869	238	23	10.15	+	2.27	6.90E-04	1.61E-03
positive regulation of immune effector process	GO:0002699	262	25	11.17	+	2.24	4.07E-04	1.62E-03
positive regulation of phosphate metabolic process	GO:0045937	347	33	14.79	+	2.23	5.93E-05	1.71E-03
negative regulation of lymphocyte activation	GO:0051250	492	46	20.97	+	2.19	2.45E-06	1.72E-03
positive regulation of phosphorus metabolic process	GO:0010562	495	46	21.1	+	2.18	2.76E-06	1.73E-03
regulation of primary metabolic process	GO:0080090	283	26	12.06	+	2.16	6.67E-04	1.76E-03
positive regulation of hemopoiesis	GO:1903708	731	66	31.16	+	2.12	7.32E-08	1.77E-03
regulation of phosphorus metabolic process	GO:0051174	300	27	12.79	+	2.11	5.76E-04	1.78E-03
response to organic substance	GO:0010033	591	53	25.2	+	2.1	1.40E-06	1.78E-03
positive regulation of leukocyte differentiation	GO:1902107	455	40	19.4	+	2.06	4.46E-05	1.79E-03
regulation of phosphate metabolic process	GO:0019220	455	40	19.4	+	2.06	4.46E-05	1.80E-03
regulation of B cell proliferation	GO:0030888	502	44	21.4	+	2.06	2.31E-05	2.19E-03
positive regulation of immune response	GO:0050778	435	38	18.54	+	2.05	8.19E-05	2.29E-03
regulation of cell differentiation	GO:0045595	353	30	15.05	+	1.99	6.36E-04	2.31E-03
antigen receptor-mediated signaling pathway	GO:0050851	685	58	29.2	+	1.99	2.75E-06	2.33E-03
negative regulation of cell adhesion	GO:0007162	539	45	22.98	+	1.96	4.67E-05	2.53E-03
cell differentiation	GO:0030154	614	50	26.18	+	1.91	3.58E-05	2.78E-03
regulation of multicellular organismal development	GO:2000026	1069	86	45.57	+	1.89	6.50E-08	2.87E-03
phosphorylation	GO:0016310	597	48	25.45	+	1.89	6.81E-05	2.94E-03
regulation of ion transmembrane transport	GO:0034765	574	46	24.47	+	1.88	1.15E-04	3.07E-03
phosphorus metabolic process	GO:0006793	939	75	40.03	+	1.87	8.09E-07	3.30E-03
phosphate-containing compound metabolic process	GO:0006796	503	40	21.44	+	1.87	3.76E-04	3.86E-03
regulation of regulatory T cell differentiation	GO:0045589	479	38	20.42	+	1.86	6.38E-04	4.28E-03
positive regulation of kinase activity	GO:0033674	530	42	22.59	+	1.86	2.44E-04	4.60E-03
regulation of adaptive immune response	GO:0002819	747	59	31.85	+	1.85	1.64E-05	4.69E-03
regulation of leukocyte mediated immunity	GO:0002703	507	40	21.61	+	1.85	4.04E-04	5.00E-03
regulation of phosphorylation	GO:0042325	703	55	29.97	+	1.84	4.89E-05	5.18E-03
immune response-activating signal transduction	GO:0002757	499	39	21.27	+	1.83	5.58E-04	5.50E-03
immune response-activating cell surface receptor signaling pathway	GO:0002429	1089	85	46.43	+	1.83	2.87E-07	5.55E-03
positive regulation of protein kinase activity	GO:0045860	1183	92	50.43	+	1.82	1.11E-07	5.72E-03
negative regulation of lymphocyte proliferation	GO:0050672	838	65	35.73	+	1.82	9.80E-06	5.88E-03
regulation of cellular metabolic process	GO:0031323	687	53	29.29	+	1.81	9.02E-05	5.88E-03
regulation of ion transport	GO:0043269	631	48	26.9	+	1.78	2.37E-04	5.90E-03
negative regulation of B cell activation	GO:0050869	921	70	39.26	+	1.78	7.85E-06	5.92E-03
peptidyl-amino acid modification	GO:0018193	877	66	37.39	+	1.77	2.20E-05	6.00E-03
regulation of protein modification process	GO:0031399	691	52	29.46	+	1.77	2.04E-04	6.29E-03
negative regulation of mononuclear cell proliferation	GO:0032945	1717	128	73.2	+	1.75	2.54E-09	6.44E-03
regulation of GTPase activity	GO:0043087	998	74	42.55	+	1.74	1.13E-05	6.85E-03
positive regulation of intracellular signal transduction	GO:1902533	998	74	42.55	+	1.74	1.13E-05	7.49E-03
sensory perception of chemical stimulus	GO:0007606	648	48	27.63	+	1.74	4.16E-04	7.51E-03
positive regulation of protein modification process	GO:0031401	693	51	29.54	+	1.73	3.12E-04	7.53E-03
negative regulation of immune system process	GO:0002683	1240	91	52.86	+	1.72	1.38E-06	7.63E-03
positive regulation of alpha-beta T cell activation	GO:0046635	886	65	37.77	+	1.72	5.08E-05	8.16E-03
regulation of immune effector process	GO:0002697	1677	122	71.49	+	1.71	2.38E-08	9.06E-03
regulation of alpha-beta T cell differentiation	GO:0046637	1431	104	61.01	+	1.7	3.04E-07	9.14E-03
regulation of protein phosphorylation	GO:0001932	1839	133	78.4	+	1.7	7.62E-09	9.61E-03
positive regulation of developmental process	GO:0051094	1618	116	68.98	+	1.68	1.22E-07	9.63E-03
cytokine-mediated signaling pathway	GO:0019221	802	57	34.19	+	1.67	3.92E-04	9.69E-03
cellular response to chemical stimulus	GO:0070887	846	60	36.07	+	1.66	2.85E-04	1.06E-02
regulation of B cell differentiation	GO:0045577	1040	73	44.34	+	1.65	6.63E-05	1.07E-02
regulation of protein metabolic process	GO:0051246	1079	75	46	+	1.63	6.58E-05	1.07E-02
alpha-beta T cell differentiation	GO:0046632	1072	74	45.7	+	1.62	1.14E-04	1.08E-02
negative regulation of leukocyte proliferation	GO:0070664	914	63	38.97	+	1.62	3.50E-04	1.08E-02
regulation of alpha-beta T cell activation	GO:0046634	1016	70	43.31	+	1.62	1.51E-04	1.09E-02
response to stress	GO:0006950	3128	215	133.35	+	1.61	2.69E-12	1.09E-02
regulation of biological quality	GO:0065008	1332	91	56.79	+	1.6	2.13E-05	1.12E-02
regulation of hydrolase activity	GO:0051336	1106	75	47.15	+	1.59	1.46E-04	1.15E-02
positive regulation of hydrolase activity	GO:0051345	1584	107	67.53	+	1.58	5.06E-06	1.16E-02
regulation of transport	GO:0051049	3509	237	149.59	+	1.58	6.87E-13	1.19E-02
generation of neurons	GO:0048699	3545	239	151.13	+	1.58	6.08E-13	1.23E-02
detection of chemical stimulus	GO:0009593	1218	82	51.93	+	1.58	8.82E-05	1.23E-02
positive regulation of alpha-beta T cell differentiation	GO:0046638	1043	70	44.46	+	1.57	3.29E-04	1.24E-02
animal organ development	GO:0048513	4306	288	183.57	+	1.57	1.21E-15	1.25E-02
negative regulation of cell communication	GO:0010648	1271	85	54.18	+	1.57	8.89E-05	1.32E-02
negative regulation of signaling	GO:0023057	1391	93	59.3	+	1.57	4.13E-05	1.35E-02
regulation of CD4-positive, alpha-beta T cell differentiation	GO:0043370	1755	117	74.82	+	1.56	3.12E-06	1.39E-02
T cell differentiation	GO:0030217	2312	154	98.56	+	1.56	5.64E-08	1.40E-02
response to cytokine	GO:0034097	1578	105	67.27	+	1.56	1.20E-05	1.40E-02
negative regulation of cell-cell adhesion	GO:0022408	1578	105	67.27	+	1.56	1.20E-05	1.41E-02
cellular response to cytokine stimulus	GO:0071345	1586	105	67.61	+	1.55	1.64E-05	1.42E-02
bone cell development	GO:0098751	1271	84	54.18	+	1.55	1.23E-04	1.55E-02
negative regulation of nitrogen compound metabolic process	GO:0051172	1761	116	75.07	+	1.55	5.85E-06	1.57E-02
positive regulation of transcription, DNA-templated	GO:0045893	2495	164	106.37	+	1.54	4.54E-08	1.60E-02
positive regulation of RNA biosynthetic process	GO:1902680	1831	120	78.06	+	1.54	6.16E-06	1.60E-02
multicellular organismal process	GO:0032501	1221	80	52.05	+	1.54	2.83E-04	1.60E-02
T-helper cell differentiation	GO:0042093	2461	161	104.92	+	1.53	9.08E-08	1.61E-02
positive regulation of nucleic acid-templated transcription	GO:1903508	1401	91	59.73	+	1.52	1.37E-04	1.61E-02
regulation of interleukin-4 production	GO:0032673	1405	91	59.9	+	1.52	1.40E-04	1.62E-02
CD4-positive, alpha-beta T cell differentiation involved in immune response	GO:0002294	1161	75	49.5	+	1.52	6.29E-04	1.63E-02
alpha-beta T cell lineage commitment	GO:0002363	1305	84	55.63	+	1.51	3.31E-04	1.72E-02
CD4-positive, alpha-beta T cell differentiation	GO:0043367	1654	106	70.51	+	1.5	5.38E-05	1.74E-02
T cell selection	GO:0045058	1835	117	78.23	+	1.5	2.50E-05	1.75E-02
neuron projection development	GO:0031175	1808	115	77.08	+	1.49	2.96E-05	1.78E-02
small GTPase mediated signal transduction	GO:0007264	1391	88	59.3	+	1.48	3.82E-04	1.86E-02
alpha-beta T cell activation involved in immune response	GO:0002287	2903	183	123.76	+	1.48	1.01E-07	1.87E-02
alpha-beta T cell differentiation involved in immune response	GO:0002293	1628	102	69.4	+	1.47	1.76E-04	1.88E-02
regulation of plasma membrane bounded cell projection organization	GO:0120035	1628	102	69.4	+	1.47	1.76E-04	2.01E-02
activation of immune response	GO:0002253	1629	102	69.45	+	1.47	1.77E-04	2.06E-02
regulation of adaptive immune response based on somatic recombination of immune receptors built from immunoglobulin superfamily domains	GO:0002822	1562	97	66.59	+	1.46	3.66E-04	2.10E-02
CD4-positive or CD8-positive, alpha-beta T cell lineage commitment	GO:0043369	1772	110	75.54	+	1.46	1.19E-04	2.13E-02
positive regulation of lipid metabolic process	GO:0045834	2433	151	103.72	+	1.46	4.83E-06	2.23E-02
lymphocyte activation involved in immune response	GO:0002285	2390	148	101.89	+	1.45	6.81E-06	2.32E-02
neuron development	GO:0048666	2344	145	99.93	+	1.45	9.40E-06	2.32E-02
regulation of sodium ion transmembrane transport	GO:1902305	1474	91	62.84	+	1.45	6.89E-04	2.33E-02
cell projection organization	GO:0030030	3118	192	132.93	+	1.44	2.31E-07	2.33E-02
peptidyl-tyrosine modification	GO:0018212	3820	235	162.85	+	1.44	5.33E-09	2.34E-02
negative regulation of macromolecule metabolic process	GO:0010605	3522	216	150.15	+	1.44	4.33E-08	2.46E-02
T cell differentiation involved in immune response	GO:0002292	3314	203	141.28	+	1.44	1.29E-07	2.47E-02
positive regulation of transferase activity	GO:0051347	3123	191	133.14	+	1.43	3.93E-07	2.49E-02
nervous system development	GO:0007399	2673	163	113.95	+	1.43	5.44E-06	2.54E-02
neuron differentiation	GO:0030182	4330	262	184.6	+	1.42	2.05E-09	2.59E-02
negative regulation of signal transduction	GO:0009968	1941	115	82.75	+	1.39	5.30E-04	2.59E-02
positive regulation of GTPase activity	GO:0043547	3008	177	128.24	+	1.38	1.23E-05	2.60E-02
T-helper cell lineage commitment	GO:0002295	2218	130	94.56	+	1.37	3.20E-04	2.64E-02
regulation of kinase activity	GO:0043549	2453	143	104.58	+	1.37	1.70E-04	2.71E-02
positive regulation of protein metabolic process	GO:0051247	2665	155	113.61	+	1.36	1.01E-04	2.82E-02
negative regulation of leukocyte cell-cell adhesion	GO:1903038	4941	287	210.64	+	1.36	1.33E-08	2.84E-02
regulation of interleukin-10 production	GO:0032653	5741	332	244.75	+	1.36	4.90E-10	2.85E-02
plasma membrane bounded cell projection morphogenesis	GO:0120039	6331	364	269.9	+	1.35	6.28E-11	2.86E-02
negative regulation of metabolic process	GO:0009892	2914	167	124.23	+	1.34	9.96E-05	2.86E-02
neurogenesis	GO:0022008	3634	208	154.92	+	1.34	1.00E-05	2.87E-02
regulation of protein kinase activity	GO:0045859	5330	303	227.23	+	1.33	3.04E-08	2.94E-02
cell projection morphogenesis	GO:0048858	3575	203	152.41	+	1.33	2.04E-05	3.01E-02
regulation of peptidyl-tyrosine phosphorylation	GO:0050730	4902	278	208.98	+	1.33	2.34E-07	3.02E-02
CD4-positive, alpha-beta T cell activation	GO:0035710	2880	162	122.78	+	1.32	3.05E-04	3.05E-02
regulation of cell projection organization	GO:0031344	3220	181	137.27	+	1.32	1.28E-04	3.06E-02
regulation of gene expression	GO:0010468	2753	154	117.37	+	1.31	6.03E-04	3.32E-02
negative regulation of T cell activation	GO:0050868	3095	172	131.95	+	1.3	3.74E-04	3.33E-02
regulation of cell size	GO:0008361	5227	290	222.84	+	1.3	7.73E-07	3.48E-02
peptidyl-serine phosphorylation	GO:0018105	5501	305	234.52	+	1.3	3.47E-07	3.50E-02
regulation of T-helper cell differentiation	GO:0045622	3626	201	154.58	+	1.3	1.04E-04	3.53E-02
regulation of peptide hormone secretion	GO:0090276	5797	318	247.14	+	1.29	4.35E-07	3.55E-02
alpha-beta T cell activation	GO:0046631	3995	218	170.31	+	1.28	1.10E-04	3.56E-02
positive regulation of leukocyte proliferation	GO:0070665	5565	303	237.25	+	1.28	1.88E-06	3.59E-02
protein autophosphorylation	GO:0046777	6340	343	270.29	+	1.27	3.90E-07	3.69E-02
positive regulation of nucleobase-containing compound metabolic process	GO:0045935	3480	188	148.36	+	1.27	6.93E-04	3.72E-02
neuron projection morphogenesis	GO:0048812	6807	365	290.19	+	1.26	2.45E-07	3.90E-02
regulation of transporter activity	GO:0032409	5656	303	241.12	+	1.26	7.76E-06	4.01E-02
positive regulation of lymphocyte proliferation	GO:0050671	5740	306	244.71	+	1.25	1.02E-05	4.04E-02
peptidyl-serine modification	GO:0018209	5925	314	252.59	+	1.24	1.23E-05	4.05E-02
regulation of lymphocyte mediated immunity	GO:0002706	6874	362	293.05	+	1.24	2.06E-06	4.14E-02
regulation of localization	GO:0032879	4922	256	209.83	+	1.22	4.53E-04	4.14E-02
peptidyl-tyrosine phosphorylation	GO:0018108	6138	319	261.67	+	1.22	4.84E-05	4.24E-02
positive regulation of cellular component organization	GO:0051130	8540	441	364.07	+	1.21	3.22E-07	4.25E-02
positive regulation of mononuclear cell proliferation	GO:0032946	6926	350	295.27	+	1.19	1.74E-04	4.27E-02
skeletal system development	GO:0001501	11351	568	483.91	+	1.17	1.80E-08	4.27E-02
positive regulation of cell projection organization	GO:0031346	11898	592	507.23	+	1.17	9.35E-09	4.28E-02
positive regulation of adaptive immune response	GO:0002821	12568	621	535.8	+	1.16	4.69E-09	4.33E-02
positive regulation of interleukin-10 production	GO:0032733	522	6	22.25	-	0.27	1.24E-04	4.42E-02
regulation of transmembrane transporter activity	GO:0022898	543	6	23.15	-	0.26	6.61E-05	4.43E-02
Fc receptor signaling pathway	GO:0038093	557	5	23.75	-	0.21	7.30E-06	4.53E-02
regulation of RNA biosynthetic process	GO:2001141	468	3	19.95	-	0.15	8.73E-06	4.53E-02
positive regulation of cellular protein metabolic process	GO:0032270	486	3	20.72	-	0.14	4.21E-06	4.54E-02
regulation of interleukin-2 production	GO:0032663	441	1	18.8	-	0.05	3.08E-07	4.86E-02
